# Supplementary material for: Phage–Antibiotic Combination Therapy against Recurrent Pseudomonas Septicaemia in a Patient with an Arterial Stent
Source: Antibiotics (Basel). 2024 Sep 24;13(10):916. doi: 10.3390/antibiotics13100916 (PMC11504013; doi:10.3390/antibiotics13100916)
Supplement: Supplementary file 1 [file antibiotics-13-00916-s001.zip]

Archive with 1 entries (1 files):
- antibiotics-3203114-supplementary.xlsx
