# Supplementary material for: Phage–Antibiotic Combination Therapy against Recurrent Pseudomonas Septicaemia in a Patient with an Arterial Stent
Source: Antibiotics (Basel). 2024 Sep 24;13(10):916. doi: 10.3390/antibiotics13100916 (PMC11504013; doi:10.3390/antibiotics13100916)
Supplement: Supplementary file 1 [file antibiotics-13-00916-s001.zip › antibiotics-3203114-supplementary.xlsx]

## Sheet: Taul1
date	day	Leuk	Neut	lymf	sediment	CRP	PCT	Afos	GT	krea	urea	GFR epi	IgG	CH100Cl	CH100Al	CH100MBL	P-C3	P-C4
2022-11-21		3.7	1.08	1.26		4
2022-11-28		5.2				65
2022-12-05		4				24				77		65							*blood culture NEG
2022-12-19		4.1				12
2022-12-21		11.3				22				79		63							*blood culture NEG
2022-12-23		3.4	2.09	0.56		72				94		51
2022-12-27		3.3	0.95	1.38	27	9				73		70
2022-12-29	0	3.5	1.98	¤ 0,67	19	6	0.08	120	57	82	6.6	61	9.8	100	81	72	1.33	0.27	*blood culture NEG		¤ Ly-diff normal
2022-12-31	2 days	2.8	0.82	1.17		11	0.14	101	49	79	6.4	63
2023-01-03	4 days	3.5	1.5	1.03	29	6	0.13			74		63							*blood culture (2.1.) NEG
2023-01-09	11 days	3.1	1.18	0.99
2023-01-26	29 days	6	3.47	1.65	44	8		111	43	92	5.4	53
2023-02-09	5 weeks	5	2.13	1.68	51	41		150	65	101	6.7	47
2023-02-16	6 weeks	8.3	5.15	1.79	71	127		154	77	111		72		147	116	134
2023-02-21		11.7				63				112		42							* urine culture (21.2.): E.coli
2023-03-13		7.3	4.43	1.67		89		141		106		44							* urine culture (10.3.): E.coli
2023-05-04	5 months	4.4	1.72	1.71	29	9				102		46
2023-06-12		4.4	2.87	0.68		70		142		100		48							* 9.6. culture of leg wound: P. aeruginosa, S. aureus					*COVID19-NhO nasopharynx POS
2023-06-28	6 months	5.8				105				112		42
2023-07-02		2.9				32				87		56
2023-07-04		3.6	1.09	1.28
2023-08-18		7.9				14				94		51
2023-09-01		3
2023-09-18	9 months	3.9	1.89	1.26		42
2023-09-22		4				22
																			*no Pseudomonas detected in bloodcultures after phage-treatment
	Leuk		leucosyte (white blood cell) count in whole blood 10E9 per litre
	Neut		neutrophile count in whole blood 10E9 per litre
	Lymf		lymphocyte count in whole blood 10E9 per litre
	sediment		automatized Westergren method, millimeters per hour
	CRP		C-reactive protein in plasma, milligramms per litre
	PCT		procalcitonin in plasma, microgramms per litre, ECLIA method
	Afos		alcalic phosphatase in plasma, IFCC recommended method, international units per litre
	GT		glutamyltrasnpherase in plasma, IFCC recommenden method, international units per litre
	krea		creatinine in plasma, micromoles per litre
	urea		urea in plasma after fasting, millimoles per litre
	GFR epi		glomerular fitration calculated with GFReEPI method, millilitres per minute per 1,73 m2
	IgG		immunoglobulin G, polyclonal, gramms per litre
	CH100Cl		complement: classical route, activity % in plasma
	CH199Al		complement: alternative route, activity % in plasma
	CH100MBL		complement: mannose binding lectin, activity % in plasma
	P-C3		comlement, particle C3, gramms per litre in plasma
	P-C4		comlement: particle C4, gramms per litre in plasma
	Ly-diff		differential count of lymphocytes of the whole blood, % and 10E9 per litre
	COVID-19NhO		SARS-CoV-2, PCR testing, qualitative
